# Supplementary material for: Increased Prevalence of Myocardial Infarction and Stable Stroke Proportions in Patients with Inflammatory Bowel Diseases in Quebec in 1996–2015
Source: J Clin Med. 2022 Jan 28;11(3):686. doi: 10.3390/jcm11030686 (PMC8837182; doi:10.3390/jcm11030686)
Supplement: Supplementary file 1 [file jcm-11-00686-s001.zip]

Archive with 1 entries (1 files):
- jcm-1506299-supplementary.pdf
